# Supplementary material for: Shading-Dependent Greening Process of the Leaves in the Light-Sensitive Albino Tea Plant ‘Huangjinya’: Possible Involvement of the Light-Harvesting Complex II Subunit of Photosystem II in the Phenotypic Characteristic
Source: Int J Mol Sci. 2023 Jun 18;24(12):10314. doi: 10.3390/ijms241210314 (PMC10298860; doi:10.3390/ijms241210314)
Supplement: Supplementary file 1 [file ijms-24-10314-s001.zip]

Archive with 1 entries (1 files):
- ijms-2433626-supplementary.pdf
